# Supplementary material for: Neoadjuvant study of niraparib in patients with HER2-negative, BRCA-mutated, resectable breast cancer
Source: Nat Cancer. 2022 Jul 4;3(8):927–31. doi: 10.1038/s43018-022-00400-2 (PMC9402431; doi:10.1038/s43018-022-00400-2)
Supplement: Source data Fig. 1 — Raw data for Fig. 1. [file 43018_2022_400_MOESM3_ESM.xlsx]

## Sheet: Figure 1B
Pt ID	Cycle 1	Cycle 2	Column2	Cycle 1 response	Cyc 2 resp	TNBC or HR	BRCA
1	-23.5737	-59.8998		SD	PR	TNBC	BRCA2
2	-32.526	-43.0552		PR	PR	TNBC	BRCA1
3	-23.264	-37.7776		SD	PR	HR	BRCA2
4	-40.9751	-85.9813		PR	PR	HR	BRCA1
5	-55.8036	-79.1072		PR	PR	TNBC	BRCA1
6	-65.746	-85.1185		PR	PR	TNBC	BRCA1
7	-76.1667	-90.0833		PR	PR	TNBC	BRCA1
8	-61.5385	-93.3883		PR	PR	TNBC	BRCA1
9	-48.4847	-93.5897		PR	PR	TNBC	BRCA1
10	-57.0443	-74.0378		PR	PR	HR	BRCA1
11	-68.9198	-80.4191		PR	PR	TNBC	BRCA1
12	-73.4649	-92.3611		PR	PR	HR	BRCA2
13	-76.1263	-95.1369		PR	PR	HR	BRCA1
14	-84.8485	-92.7135		PR	PR	TNBC	BRCA1
15	-100	-100		CR	CR	TNBC	BRCA1
16	-64.0523	-93.3726		PR	PR	TNBC	BRCA1
17	-74.7473	-72.7274		PR	PR	TNBC	BRCA1/2
18	-79.6993	-93.092		PR	PR	TNBC	BRCA1
19		-99		NE	PR	TNBC	BRCA1
20	-7.7968	-23.0316		SD	SD	HR	BRCA2
21	-78.3808	-87.2076		PR	PR	TNBC	BRCA2

## Sheet: Figure 1A
Pt ID	MRI (%decrease@2mo)	OR (based on MRI)	Ultrasound (%decrease@2mo)	OR (based on MRI)	Ultrasound (best %decrease)
1	-25.9259	SD	-59.8998	PR	-59.8998
2	-26.5431	SD	-43.0552	PR	-43.0552
3	-31.6239	PR	-37.7776	PR	-66.3887
4	-54.3479	PR	-85.9813	PR	-92.4899
5	-60.7143	PR	-79.1072	PR	-92.5001
6	-65.0325	PR	-85.1185	PR	-87.9114
7	-65.5913	PR	-90.0833	PR	-90.0833
8	-65.6068	PR	-93.3883	PR	-93.3883
9	-81.9944	PR	-93.5897	PR	-98.2519
10	-85.2826	PR	-74.0378	PR	-74.0378
11	-86.3878	PR	-80.4191	PR	-80.4191
12	-87.9477	PR	-92.3611	PR	-93.3334
13	-89.8537	PR	-95.1369	PR	-95.5789
14	-95.4023	PR	-92.7135	PR	-99.6901
15	-96.9713	PR	-100	CR	-100
16	-99	PR	-93.3726	PR	-98.902
17	-99	PR	-72.7274	PR	-74.7473
18	-99	PR	-93.092	PR	-93.092
19	-99.9907	PR	-100	CR	-100
20	-100	CR	-23.0316	SD	-23.0316
21	-100	CR	-87.2076	PR	-94.883

## Sheet: Figure 1C
Pt ID	Duration of nirap exposure (months)	Number of cycles initiated
1	2.92	3
2	2.69	3
3	3.75	4
4	4.76	5
5	5.45	6
6	2.79	3
7	2.83	3
8	2.76	3
9	3.81	4
10	1.91	3
11	2.17	2
12	1.87	3
13	5.85	6
14	5.42	6
15	2.17	2
16	5.88	6
17	3.09	3
18	1.84	2
19	5.19	6
20	1.97	2
21	4.76	5

## Sheet: Figure 2
Pt ID	Highest plasma niraparib in C2D1 2-4h (Cmax, nM)	Matched plasma niraparib (nM)	Tumor niraparib (nM)	Fold difference (tumor vs. Cmax)	Fold difference (tumor vs. matched plasma)	Fold difference (reported in paper)	Ultrasound (best %decrease)
17	3152.37		13296.1	4.21782		4.21782	-74.7473
4	346.448	340.206	2883.95	8.32432	8.47706	8.47706	-92.4899
1	1635.49	867.682	7397.14	4.5229	8.52518	8.52518	-59.8998
16	4369.62	1485.67	16604.6	3.8	11.1765	11.1765	-98.902
21	1498.16	1061.19	14950.3	9.97917	14.0882	14.0882	-94.883
19	2596.8	1804.03	30493.7	11.7428	16.9031	16.9031	-100
9	1585.55	1370.19	26498.6	16.7126	19.3394	19.3394	-98.2519
6	3495.7		70226	20.0893		20.0893	-87.9114
3	1510.64		40262.9	26.6529		26.6529	-66.3887
7	1825.88	752.199	26124.1	14.3077	34.7303	34.7303	-90.0833
5	1463.82	1750.97	70538.1	48.1876	40.2852	40.2852	-92.5001
14	2094.3	1123.62	68977.6	32.9359	61.3889	61.3889	-99.6901
8	2359.59	1448.22	138891	58.8624	95.9052	95.9052	-93.3883
13	923.862		121413	131.419		131.419	-95.5789
18	3870.23	327.721					-93.092
2	705.381	605.504					-43.0552
15	2097.42						-100
10	3558.12	1669.82					-74.0378
11	3870.23						-80.4191
20	3105.55						-23.0316
12							-93.3334
