# Supplementary material for: Neoadjuvant study of niraparib in patients with HER2-negative, BRCA-mutated, resectable breast cancer
Source: Nat Cancer. 2022 Jul 4;3(8):927–31. doi: 10.1038/s43018-022-00400-2 (PMC9402431; doi:10.1038/s43018-022-00400-2)
Supplement: Source data Fig. 2 — Raw data for Fig. 2. [file 43018_2022_400_MOESM4_ESM.xlsx]

## Sheet: Figure 2A
Pt ID	Highest plasma niraparib in C2D1 2-4h (Cmax, nM)	matched plasma niraparib (nM)	Tumor niraparib (nM)
17	3152.37		13296.1
4	346.448	340.206	2883.95
1	1635.49	867.682	7397.14
16	4369.62	1485.67	16604.6
21	1498.16	1061.19	14950.3
19	2596.8	1804.03	30493.7
9	1585.55	1370.19	26498.6
6	3495.7		70226
3	1510.64		40262.9
7	1825.88	752.199	26124.1
5	1463.82	1750.97	70538.1
14	2094.3	1123.62	68977.6
8	2359.59	1448.22	138891
13	923.862		121413
18	3870.23	327.721
2	705.381	605.504
15	2097.42
10	3558.12	1669.82
11	3870.23
20	3105.55
12

## Sheet: Figure 2B
Pt ID	Highest plasma niraparib in C2D1 2-4h (Cmax, nM)	Matched plasma niraparib (nM)	Tumor niraparib (nM)	Fold difference (tumor vs. Cmax)	Fold difference (tumor vs. matched plasma)	Fold difference (reported in paper)	Ultrasound (best %decrease)
17	3152.37		13296.1	4.21782		4.21782	-74.7473
4	346.448	340.206	2883.95	8.32432	8.47706	8.47706	-92.4899
1	1635.49	867.682	7397.14	4.5229	8.52518	8.52518	-59.8998
16	4369.62	1485.67	16604.6	3.8	11.1765	11.1765	-98.902
21	1498.16	1061.19	14950.3	9.97917	14.0882	14.0882	-94.883
19	2596.8	1804.03	30493.7	11.7428	16.9031	16.9031	-100
9	1585.55	1370.19	26498.6	16.7126	19.3394	19.3394	-98.2519
6	3495.7		70226	20.0893		20.0893	-87.9114
3	1510.64		40262.9	26.6529		26.6529	-66.3887
7	1825.88	752.199	26124.1	14.3077	34.7303	34.7303	-90.0833
5	1463.82	1750.97	70538.1	48.1876	40.2852	40.2852	-92.5001
14	2094.3	1123.62	68977.6	32.9359	61.3889	61.3889	-99.6901
8	2359.59	1448.22	138891	58.8624	95.9052	95.9052	-93.3883
13	923.862		121413	131.419		131.419	-95.5789
18	3870.23	327.721					-93.092
2	705.381	605.504					-43.0552
15	2097.42						-100
10	3558.12	1669.82					-74.0378
11	3870.23						-80.4191
20	3105.55						-23.0316
12							-93.3334
