# Supplementary material for: Neoadjuvant study of niraparib in patients with HER2-negative, BRCA-mutated, resectable breast cancer
Source: Nat Cancer. 2022 Jul 4;3(8):927–31. doi: 10.1038/s43018-022-00400-2 (PMC9402431; doi:10.1038/s43018-022-00400-2)
Supplement: Source data Extended Data Fig. 1 — Raw data for Extended Data Fig. 1. [file 43018_2022_400_MOESM5_ESM.xlsx]

## Sheet: Supp Figure 1
Pt ID	Tumor niraparib (nM)	matched plasma niraparib (nM)	Ultrasound (best %decrease)
17	13296.1		-74.7473
4	2883.95	340.206	-92.4899
1	7397.14	867.682	-59.8998
16	16604.6	1485.67	-98.902
21	14950.3	1061.19	-94.883
19	30493.7	1804.03	-100
9	26498.6	1370.19	-98.2519
6	70226		-87.9114
3	40262.9		-66.3887
7	26124.1	752.199	-90.0833
5	70538.1	1750.97	-92.5001
14	68977.6	1123.62	-99.6901
8	138891	1448.22	-93.3883
13	121413		-95.5789
18		327.721	-93.092
2		605.504	-43.0552
15			-100
10		1669.82	-74.0378
11			-80.4191
20			-23.0316
12			-93.3334
